# Supplementary material for: Machine Learning-Driven Personalized Risk Prediction: Developing an Explainable Sarcopenia Model for Older European Adults with Arthritis
Source: J Clin Med. 2026 Jan 27;15(3):1022. doi: 10.3390/jcm15031022 (PMC12897810; doi:10.3390/jcm15031022)
Supplement: Supplementary file 1 [file jcm-15-01022-s001.zip]

Archive with 15 entries (13 files):
- Supplementary_tables/
- Supplementary_tables/Supplementary_File_TableS1_TRIPOD_Checklist.pdf
- Supplementary_tables/Supplementary_File_TableS2_RF_inputation.pdf
- Supplementary_tables/Supplementary_File_TableS3_Baseline_Characteristic2.pdf
- Supplementary_tables/Supplementary_File_TableS4Feature Stability Analysis.csv
- Supplementary_tables/Supplementary_File_TableS5_ML_parameter.pdf
- Supplementary_tables/Supplementary_File_TableS6_Baseline characteristics in training set, internal validation set and external validation set.pdf
- Supplementary_tables/~$pplementary_File_TableS3_Baseline_Characteristic2.docx
- Supplementary_Method.pdf
- Supplementary_figures_revise_OK/
- Supplementary_figures_revise_OK/FigS1_ELSA.tif
- Supplementary_figures_revise_OK/FigS2_SHARE_.tif
- Supplementary_figures_revise_OK/FigS3_prospective_longitudinal_study_design.png
- Supplementary_figures_revise_OK/FigS4_Share_external.tif
- Supplementary_figures_revise_OK/~$gS1_ELSA_纳入排除标准_inclusion_and_exclusion - 副本.docx
