# Supplementary material for: Machine Learning-Driven Personalized Risk Prediction: Developing an Explainable Sarcopenia Model for Older European Adults with Arthritis
Source: J Clin Med. 2026 Jan 27;15(3):1022. doi: 10.3390/jcm15031022 (PMC12897810; doi:10.3390/jcm15031022)
Supplement: Supplementary file 1 [file jcm-15-01022-s001.zip › Supplementary_tables/Supplementary_File_TableS4Feature Stability Analysis.csv]

Supplementary Table S4: Selection frequency across cross-validation folds
Feature	Selection_Frequency	Times_Selected	Mean_Ridge regressor_Importance	Mean_RF_Importance	Mean_XGB_Importance
Disease_duration	100	10	0.184796831	0.108972294	0.070810751
Walking_speed_test	100	10	0.217317735	0.148626923	0.088707984
Total_cholesterol_level	100	10	0.0541542	0.07955436	0.058172085
BMI	100	10	0.094102145	0.082513517	0.104007196
Age	100	10	0.100900692	0.087963237	0.062890179
HDL	100	10	0.17170098	0.19495639	0.098158482
Loneliness	100	10	0.078367269	0.104715934	0.086758184
Recall_summary_score	80	8	0.041834385	0.03806649	0.068074411
Stroke	80	8	0.042562048	0.029634676	0.113845034
High stabiliy feature£¨¡Ý80%£©
